# Supplementary material for: Head-to-Head Comparison of Sirolimus-Eluting Stents versus Paclitaxel-Eluting Stents in Patients Undergoing Percutaneous Coronary Intervention: A Meta-Analysis of 76 Studies
Source: PLoS One. 2014 May 20;9(5):e97934. doi: 10.1371/journal.pone.0097934 (PMC4028235; doi:10.1371/journal.pone.0097934)
Supplement: File S3 — The quality scales of studies included in the meta-analysis. (XLSX) [file pone.0097934.s003.xlsx]

## Sheet: Summary
			Overall population												Diabetes subgroup				AMI subgroup				Long leision subgroup
			1 year				>1 year	>1 year			Overall				Overall				Overall				Overall
			No.	RR	LCI	UCI	No.	RR	LCI	UCI	No.	RR	LCI	UCI	No.	RR	LCI	UCI	No.	RR	LCI	UCI	No.	RR	LCI	UCI
MACE	RCT	Random	20	0.75	0.64	0.87	13	0.85	0.75	0.96	26	0.8	0.72	0.88	7	0.73	0.55	0.95	5	0.85	0.64	1.13
		Fixed		0.74	0.66	0.83		0.84	0.74	0.95		0.79	0.72	0.87		0.72	0.55	0.94		0.84	0.63	1.13
	Adjusted	Random	12	0.85	0.75	0.96	10	0.91	0.82	1.02	18	0.86	0.78	0.95	10	1.01	0.88	1.16
		Fixed		0.87	0.8	0.94		0.94	0.87	1		0.88	0.83	0.94		1.01	0.89	1.14
	Non-adjusted	Random	25	0.89	0.81	0.98	15	0.89	0.81	0.98	33	0.92	0.85	0.99	12	0.98	0.87	1.1	5	0.61	0.37	1	6	0.74	0.55	1.01
		Fixed		0.93	0.88	0.98		0.91	0.85	0.97		0.94	0.89	0.99		0.97	0.88	1.06		0.75	0.63	0.89		0.74	0.55	1.01
Cardiac death	RCT	Random	12	0.83	0.54	1.27	8	1	0.72	1.39	16	0.99	0.74	1.31	3	0.92	0.44	1.95	3	0.9	0.36	2.24
		Fixed		0.84	0.56	1.27		1.01	0.73	1.4		1	0.75	1.32		0.92	0.44	1.95		0.92	0.42	2.02
	Adjusted	Random	3	0.86	0.58	1.27	3	1.03	0.61	1.74	4	0.93	0.61	1.44	2	1.02	0.61	1.71
		Fixed		0.86	0.66	1.12		0.95	0.74	1.2		0.92	0.73	1.15		1.02	0.61	1.71
	Non-adjusted	Random	12	0.79	0.68	0.92	8	1.15	0.91	1.47	16	1.03	0.9	1.18	3	1.29	0.7	2.36					3	1.48	0.24	8.97
		Fixed		0.79	0.68	0.92		1.02	0.9	1.17		1.01	0.9	1.14		1.31	0.72	2.38						1.48	0.3	7.32
All cause death	RCT	Random	15	1.04	0.71	1.54	12	0.99	0.81	1.22	27	1	0.84	1.2	7	0.86	0.53	1.41	6	0.93	0.58	1.48
		Fixed		1.1	0.76	1.59		0.99	0.81	1.22		1.02	0.85	1.22		0.87	0.54	1.4		0.99	0.63	1.56
	Adjusted	Random	7	0.84	0.68	1.03	10	0.94	0.86	1.02	13	0.91	0.81	1.01	6	0.92	0.77	1.1
		Fixed		0.86	0.73	1		0.94	0.86	1.02		0.91	0.83	1		0.92	0.77	1.1
	Non-adjusted	Random	23	0.89	0.8	0.98	16	0.91	0.84	0.98	33	0.95	0.89	1.02	11	0.96	0.84	1.09	4	0.94	0.76	1.16	5	1.48	0.46	4.82
		Fixed		0.88	0.81	0.95		0.91	0.84	0.98		0.95	0.89	1.02		0.95	0.84	1.07		0.94	0.76	1.16		1.53	0.51	4.59
Myocaridal infarction	RCT	Random	24	0.87	0.72	1.04	13	0.83	0.66	1.05	29	0.86	0.73	1	7	0.68	0.32	1.45	6	0.73	0.44	1.19
		Fixed		0.86	0.71	1.03		0.82	0.65	1.04		0.85	0.73	0.99		0.63	0.32	1.25		0.7	0.43	1.14
	Adjusted	Random	5	0.78	0.6	1.02	6	0.85	0.72	1.01	9	0.85	0.74	0.98	5	0.86	0.61	1.22
		Fixed		0.81	0.66	1		0.85	0.72	1.01		0.85	0.74	0.98		0.86	0.61	1.22
	Non-adjusted	Random	24	0.75	0.62	0.91	12	0.86	0.76	0.97	31	0.81	0.7	0.93	9	0.92	0.75	1.12	3	0.7	0.36	1.37	5	0.85	0.57	1.27
		Fixed		0.8	0.72	0.88		0.86	0.76	0.97		0.84	0.77	0.91		0.92	0.75	1.12		0.7	0.36	1.36		0.85	0.57	1.27
TVR	RCT	Random	15	0.62	0.47	0.82	7	0.72	0.57	0.92	19	0.67	0.54	0.83	5	0.75	0.54	1.06	5	0.68	0.45	1.05
		Fixed		0.65	0.56	0.76		0.74	0.63	0.87		0.71	0.63	0.8		0.75	0.54	1.05		0.68	0.44	1.03
	Adjusted	Random	8	0.88	0.68	1.15	8	0.91	0.75	1.11	14	0.86	0.71	1.04	6	1.17	0.85	1.61
		Fixed		0.92	0.81	1.05		1	0.9	1.11		0.94	0.85	1.03		1.14	0.92	1.41
	Non-adjusted	Random	18	1.01	0.88	1.16	12	0.92	0.78	1.08	27	1.03	0.94	1.12	10	1.12	0.96	1.32	4	0.95	0.63	1.44	3	0.39	0.23	0.65
		Fixed		1.04	0.95	1.14		0.98	0.88	1.1		1.05	0.97	1.12		1.12	0.98	1.27		0.93	0.62	1.39		0.39	0.23	0.65
TLR	RCT	Random	21	0.55	0.42	0.73	11	0.77	0.61	0.98	26	0.61	0.49	0.76	7	0.51	0.36	0.73	3	0.54	0.25	1.16
		Fixed		0.57	0.49	0.67		0.78	0.66	0.94		0.66	0.58	0.74		0.5	0.35	0.72		0.53	0.25	1.11
	Adjusted	Random	5	0.81	0.59	1.1	8	0.87	0.74	1.04	12	0.87	0.76	1.01	5	1.05	0.84	1.32
		Fixed		0.88	0.74	1.03		0.98	0.95	1.01		0.98	0.95	1.01		1.05	0.84	1.32
	Non-adjusted	Random	18	0.78	0.63	0.96	10	0.83	0.7	0.98	26	0.8	0.69	0.93	5	1.1	0.89	1.37	3	0.45	0.29	0.67	5	0.51	0.28	0.91
		Fixed		0.87	0.78	0.96		0.89	0.81	0.98		0.9	0.83	0.97		1.1	0.89	1.37		0.45	0.29	0.67		0.5	0.28	0.88
Death+MI	RCT	Random	5	0.89	0.65	1.21					5	1.07	0.85	1.35
		Fixed		0.89	0.65	1.21						1.07	0.85	1.35
	Adjusted	Random	4	0.9	0.79	1.02	5	1.01	0.91	1.12	9	0.96	0.89	1.04	3	0.96	0.77	1.21
		Fixed		0.9	0.79	1.02		1.01	0.91	1.12		0.96	0.89	1.04		0.96	0.77	1.21
	Non-adjusted	Random	6	0.8	0.67	0.97	7	0.92	0.82	1.04	11	0.92	0.85	0.99	5	0.98	0.83	1.14
		Fixed		0.82	0.74	0.9		0.92	0.84	1.01		0.92	0.85	0.99		0.98	0.83	1.14
Any ST	RCT	Random	11	0.77	0.48	1.26	7	1.01	0.77	1.33	11	0.97	0.73	1.29	3	1.51	0.63	3.65	6	0.99	0.55	1.79
		Fixed		0.71	0.45	1.11		1.02	0.78	1.33		0.96	0.74	1.24		1.58	0.68	3.67		1.04	0.59	1.84
	Adjusted	Random	4	0.62	0.45	0.86					4	0.62	0.45	0.86
		Fixed		0.62	0.45	0.86						0.62	0.45	0.86
	Non-adjusted	Random	18	0.84	0.67	1.05	5	0.65	0.48	0.87	22	0.78	0.65	0.93	2	0.98	0.61	1.59
		Fixed		0.83	0.67	1.03		0.64	0.48	0.87		0.77	0.65	0.92		1.02	0.72	1.44
Definite ST	RCT	Random	10	1.07	0.6	1.92	8	0.95	0.63	1.43	14	0.95	0.65	1.37	4	0.29	0.09	0.97
		Fixed		0.93	0.55	1.58		0.93	0.62	1.4		0.89	0.62	1.26		0.29	0.09	0.95
	Adjusted	Random	5	0.76	0.47	1.24	5	0.52	0.39	0.68	5	0.57	0.42	0.77
		Fixed		0.73	0.54	0.98		0.52	0.39	0.68		0.59	0.45	0.77
	Non-adjusted	Random	7	0.76	0.5	1.17	14	0.74	0.61	0.9	15	0.72	0.57	0.91	6	0.81	0.46	1.43
		Fixed		0.71	0.55	0.92		0.75	0.62	0.9		0.74	0.61	0.89		0.81	0.47	1.41
Definite+Probable ST	RCT	Random	8	0.78	0.44	1.4	8	0.9	0.63	1.29	12	0.82	0.59	1.14
		Fixed		0.69	0.43	1.1		0.91	0.64	1.29		0.78	0.57	1.07
	Adjusted	Random	6	0.98	0.68	1.4					6	0.98	0.68	1.4
		Fixed		0.98	0.69	1.37						0.98	0.69	1.37
	Non-adjusted	Random	10	0.67	0.57	0.79	5	0.74	0.64	0.87	11	0.74	0.65	0.86	6	0.74	0.49	1.11
		Fixed		0.67	0.57	0.79		0.74	0.64	0.87		0.74	0.65	0.86		0.73	0.48	1.09
In stent restenosis	RCT	Random	14	0.42	0.28	0.62									4	0.38	0.2	0.71
		Fixed		0.41	0.34	0.49										0.34	0.21	0.58
	Adjusted	Random
		Fixed
	Non-adjusted	Random
		Fixed
In segment restenosis	RCT	Random	25	0.5	0.38	0.65									6	0.39	0.26	0.57	4	0.41	0.23	0.74
		Fixed		0.54	0.48	0.61										0.37	0.25	0.54		0.4	0.22	0.72
	Adjusted	Random	4	0.36	0.16	0.82
		Fixed		0.5	0.36	0.69
	Non-adjusted	Random	12	0.49	0.33	0.74																	4	0.34	0.16	0.74
		Fixed		0.56	0.44	0.71																		0.3	0.16	0.56
In stent Late luman loss	RCT	Random	16	-0.23	-0.28	-0.17									4	-0.3	-0.39	-0.21	4	-0.24	-0.3	-0.17
		Fixed		-0.24	-0.26	-0.22										-0.31	-0.39	-0.24		-0.24	-0.3	-0.17
	Adjusted	Random
		Fixed
	Non-adjusted	Random
		Fixed
In segment late luman loss	RCT	Random	18	-0.19	-0.24	-0.14									4	-0.29	-0.38	-0.21	3	-0.2	-0.28	-0.12
		Fixed		-0.18	-0.19	-0.16										-0.3	-0.38	-0.23		-0.2	-0.28	-0.12
	Adjusted	Random
		Fixed
	Non-adjusted	Random
		Fixed
Early ST	RCT	Random	14	0.85	0.54	1.35
		Fixed		0.8	0.52	1.23
	Adjusted	Random
		Fixed
	Non-adjusted	Random	15	0.71	0.54	0.93
		Fixed		0.72	0.6	0.85
Late ST	RCT	Random	11	0.88	0.47	1.67
		Fixed		0.86	0.47	1.55
	Adjusted	Random
		Fixed
	Non-adjusted	Random	13	0.5	0.37	0.69
		Fixed		0.49	0.36	0.67
Font	字体	14.5	15	18	24	Arial
115		RR	Random	MACE	A/B

## Sheet: RCT overall
FU.	DATP	patient profile	Trial	Quality	No_ACS	year	MACE				Cardiac death				All-cause death				Myocaridal infarction				TVR				TLR				Death+Myocardial infarction				Any ST				Definite ST				Definite+probable ST
							event_S	total_S	event_P	total_P	event_S	total_S	event_P	total_P	event_S	total_S	event_P	total_P	event_S	total_S	event_P	total_P	event_S	total_S	event_P	total_P	event_S	total_S	event_P	total_P	event_S	total_S	event_P	total_P	event_S	total_S	event_P	total_P	event_S	total_S	event_P	total_P	event_S	total_S	event_P	total_P
6	6	Unselected	BASKET	﹢		2005	15	264	24	281	3	264	6	281	5	264	7	281	6	264	6	281	8	264	17	281
6	6	Complex leision	Cervinka et al			2006	3	37	6	33													1	37	2	33	1	37	2	33									1	37	0	33
13	NA	Complex leision	CORPAL		﹢	2005		331		321					2	331	3	321									19	331	29	321	18	331	20	321					2	331	0	321
48	6	DM	DES-DIABETES	﹢		2011	22	200	32	200	5	200	5	200	6	200	10	200	3	200	2	200	19	200	28	200	15	200	24	200					8	200	3	200
8	12	DM	DiabeDES		﹢	2009	6	76	11	77	1	76	1	77	2	76	1	77	0	76	3	77					5	76	9	77									0	76	2	77
8	6	Unselected	GARA-GARA		﹢	2011	19	400	38	400									0	400	1	400					19	400	38	400
20	9-12	Muti-vessel	Han et al		﹢	2006	14	202	17	196	3	202	4	196	3	202	4	196	2	202	3	196					9	202	11	196
36	36	DM	Hong et al			2010	5	85	8	84					3	85	2	84	1	85	3	84	8	85	9	84	2	85	6	84					4	85	5	84	1	85	3	84	2	85	3	84
12	6	ISR	ISAR-DESIRE	﹢	﹢	2005		100		100					2	100	1	100	1	100	2	100	8	100	19	100
12	6	ISR	ISAR-DESIRE2	﹢	﹢	2010	44	225	41	225					7	225	9	225	6	225	4	225	50	225	47	225	35	225	30	225	13	225	12	225					1	225	1	225
9	6	DM	ISAR-Diabetes	﹢	﹢	2005		125		125					4	125	6	125	5	125	3	125					8	125	15	125
24	Y	uLMCA	ISAR-Left Main	﹢	﹢	2009	60	305	59	302					25	305	28	302	14	305	16	302					30	305	25	302									2	305	1	302	3	305	1	302
12	6	Small vessels	ISAR-SMART3	﹢	﹢	2006		180		180					3	180	4	180	7	180	6	180					13	198	30	204	9	180	10	180
12	6	STEMI	Juwana et al			2009	19	196	19	201					7	196	5	201	6	196	6	201	11	196	13	201													6	196	5	201
6	6	DM	Kim et al			2008		85		84					1	85	1	84	1	85	1	84	8	85	6	84	2	85	4	84
36	NA	DM	Kim et al			2009	5	85	9	84																													1	85	3	84
18	12	STEMI	KOMER	﹢		2011	8	204	12	202	3	204	2	202	4	204	3	202	4	204	7	202					1	204	3	202													4	204	4	202
9	6	Long leision	Long DES II	﹢		2006	28	250	42	250	1	250	0	250	2	250	0	250	22	250	27	250	8	250	19	250	6	250	18	250					2	250	0	250
36	6-12	DM	Naples-diabetes	﹢	﹢	2011	10	76	13	75					5	76	3	75	0	76	1	75	9	76	9	75	2	76	7	75					1	76	0	75					1	76	0	75
12	6	Long leision	ODESSA		﹢	2010	4	22	5	22					1	22	1	22	2	22	2	22	1	22	2	22	1	22	2	22					1	22	0	22	0	22	0	22	1	22	0	22
24	12	Bifurcation	Pan et al			2007		103		102	1	103	1	102	2	103	3	102	0	103	1	102					4	103	13	102
48	6	STEMI	PASEO	﹢		2009	19	90	19	90					7	90	8	90	8	90	7	90					5	90	6	90					3	90	5	90	1	90	1	90
9	6	Long leision	Petronio et al	﹢	﹢	2007	2	42	3	43	0	42	1	43	0	42	1	43	1	42	1	43					1	42	1	43
60	3-12	Single stent	POET		﹢	2012	9	105	27	121									5	105	7	121	5	105	25	121	5	108	17	125													3	105	4	121
36	6	STEMI	PROSIT	﹢		2008	19	154	29	154	6	154	10	154	10	154	16	154	4	154	6	154	6	154	13	154	4	154	10	154					3	154	5	154	1	154	2	154	1	154	3	154
12	Y	Relatively unselected	REALITY	﹢	﹢	2006	73	684	76	669	10	684	7	669	16	684	9	669	35	684	40	669	55	684	53	669	41	684	41	669													5	684	13	669
60	12	Unselected	SIRTAX-Late	﹢		2011	99	503	109	509	29	503	29	509	55	503	48	509	33	503	35	509	91	503	117	509	75	503	91	509	85	503	76	509	53	503	50	509	23	503	21	509	24	503	25	509
18	12	Unselected	SORTOUT II			2008	106	1065	120	1033	18	1065	16	1033	41	1065	40	1033	45	1065	53	1033	70	1065	81	1033	48	1065	61	1033					28	1065	30	1033	13	1065	14	1033	18	1065	22	1033
36	2-12	Unselected	TAXi-LATE		﹢	2007	17	102	12	100	4	102	1	100	7	102	3	100	3	102	7	100					5	102	1	100									2	102	2	100
8	6	DM	Tomai et al			2008		60		60
12	12	Unselected	ZEST	﹢		2010	73	878	125	884	3	878	5	884	7	878	10	884	55	878	62	884	16	878	67	884	12	878	66	884					1	878	9	884	0	878	6	884	0	878	7	884
12	12	STEMI	ZEST-AMI	﹢		2009	9	110	9	110	2	110	0	110	4	110	0	110	3	110	5	110	5	110	7	110					6	110	5	110									4	110	3	110
12	12	Unselected	Zhang et al			2006	19	246	21	203	5	246	5	203					7	246	9	203	14	246	16	203									2	246	3	203
								7590		7520

## Sheet: Quality of studies
	Note: in scoring the blinding part, 1 point was given if blinding was mentioned in the study, not necessary double blinding
Randomized controlled trials (Jadad scale)	Randomization	Blinding	An account of all patients	Total score	Cochrane's risk of bias assessment tool	Sequence generation	Concealment of allocation	Blinded adjudication	Imcomplete outcome data addressed	Free of selective reporting	Free of other bias
BASKET	2	1	1	4	BASKET	Y	Y	Y	Y	Y	Y
CORPAL	2	0	1	3	CORPAL	Y	Y/N	Y/N	Y	Y/N	Y/N
ISAR-DESIRE	2	1	1	4	ISAR-DESIRE	Y	Y	Y	Y	Y	Y
ISAR-Diabetes	2	1	1	4	ISAR-Diabetes	Y	Y	Y	Y	Y	Y
TAXi	1	0	1	2	TAXi	Y	Y/N	Y/N	Y	Y	Y
Cervinka et al	1	0	1	2	Cervinka et al	Y	Y/N	Y/N	Y	Y	Y/N
Han et al	2	0	1	3	Han et al	Y	Y/N	Y/N	Y	Y	Y
ISAR-SMART3	2	1	1	4	ISAR-SMART3	Y	Y	Y	Y	Y	Y
Long DES II	2	1	1	4	Long DES II	Y	Y	Y	Y	Y	Y
REALITY	2	1	1	4	REALITY	Y	Y	Y	Y	Y	Y/N
Zhang et al	1	0	1	2	Zhang et al	Y	Y/N	Y/N	N	Y	Y/N
Pan et al	1	0	1	2	Pan et al	Y	Y/N	N	Y	Y	Y/N
Petronio et al	2	1	1	4	Petronio et al	Y	Y	Y	Y	Y	Y
DES-DIABETES	2	1	1	4	DES-DIABETES	Y	Y	Y	Y	Y	Y
Kim et al	1	0	1	2	Kim et al	Y	Y/N	Y/N	N	Y	Y/N
PROSIT	2	1	1	4	PROSIT	Y	Y	Y	Y	Y	Y
SORTOUT II	2	0	1	3	SORTOUT II	Y	Y/N	Y/N	Y	Y	Y
Tomai et al	2	0	1	3	Tomai et al	Y	Y/N	Y/N	Y	Y/N	Y
DiabeDES	2	0	1	3	DiabeDES	Y	Y	Y/N	Y	Y	N
ISAR-LEFT-MAIN	2	1	1	4	ISAR-LEFT-MAIN	Y	Y	Y	Y	Y	Y
Juwana et al	2	0	1	3	Juwana et al	Y	Y/N	Y/N	N	Y	Y
Kim et al	1	0	1	2	Kim et al	/	/	/	/	/	/
PASEO	2	1	1	4	PASEO	Y	Y	Y	Y	Y	Y
ZEST-AMI	2	1	1	4	ZEST-AMI	Y	Y	Y	Y	Y	Y/N
Hong et al	2	0	1	3	Hong et al	Y	Y	Y/N	Y	Y	Y
ISAR-DESIRE2	2	1	1	4	ISAR-DESIRE2	Y	Y	Y	Y	Y	Y
ODESSA	1	1	1	3	ODESSA	Y	Y/N	Y/N	N	Y	Y/N
POET	2	1	1	4	POET	Y	Y/N	Y	N	Y	Y/N
ZEST	2	1	1	4	ZEST	Y	Y	Y	Y	Y	Y
GARA-GARA	2	0	1	3	GARA-GARA	Y	Y/N	Y/N	Y	Y/N	Y
KOMER	2	1	1	4	KOMER	Y	Y/N	Y	Y	Y	Y
Naples-Diabetes	2	0	1	3	Naples-Diabetes	Y	Y	Y/N	Y	Y	Y
SIRTAX	2	1	1	4	SIRTAX	Y	Y	Y	Y	Y	Y
Adjusted observational studies (NOS)	Selection	Comparability	Outcome/ exposure	Total score
Hoye et al	4	1	2	7
Iakovou et al	4	1	2	7
T-SEARCH	4	2	3	9
DEScover	4	2	3	9
Kim et al	4	1	2	7
REAL	4	2	3	9
Cosgrave et al	4	1	3	8
Hannan et al	4	2	3	9
STENT	4	2	2	8
VERITAS
Chieffo et al	4	1	3	8
KOMATE	4	2	3	9
Choi et al	4	1	3	8
EVENT	4	2	3	9
MAIN-COMPARE	4	2	3	9
Syed et al	/	1	/	/
TC-WYRE	4	2	3	9
WDHR	4	2	3	9
Bonello et al	4	1	3	8
COBIS	4	2	3	9
DES.DE	4	2	3	9
Ferenc et al	2	2	3	7
REWARDS	4	2	3	9
Ko et al	4	2	3	9
Millauer et al	4	1	3	8
Ishikawa et al	4	1	3	8
KAMIR	4	2	3	9
Park et al	4	3	2	9
Nonadjusted observational studies (NOS)	Selection	Comparability	Outcome/ exposure	Total score
Katritsis et al	4	0	3	7
Qiao et al	4	0	2	6
Stankovic et al	4	0	2	6
Trabattoni et al	4	0	3	7
Yang et al	4	0	3	7
Chen et al	4	0	2	6
Latib et al	4	0	3	7
Hur et al	4	0	2	6
Chong et al	4	0	2	6
Cicek et al	4	0	3	7
Kim et al	4	0	3	7
Lee et al	4	0	3	7
Kataoka et al	4	0	3	7
Erdim et al	4	0	2	6
Rabel et al	4	0	3	7
Park et al	4	0	3	7
